# Supplementary material for: “We should be resourcing their liberation:” a qualitative formative study to guide introduction of a systems engineering intervention at a King County, WA juvenile detention center clinic
Source: BMC Health Serv Res. 2023 Aug 22;23:881. doi: 10.1186/s12913-023-09809-6 (PMC10463502; doi:10.1186/s12913-023-09809-6)
Supplement: Supplementary file 1 — Additional file 1. Coding frame used for qualitative data analysis. [file 12913_2023_9809_MOESM1_ESM.xlsx]

## Sheet: Sheet1
Additional File 1: Coding frame used for qualitative data analysis
Code	Description
Insurance	References to insurance-related barriers to care
Mental/Behavioral health concern	References to health concerns relating to mental health, behavioral health
Substance use health concern	References to substance use as a health concern for youth who are involved in the legal system
Physical health concern	References to physical health concerns that are not sexual-reproductive
Sexual-reproductive health concern	References to sexual-reproductive health concerns
Trauma health concern	References to trauma and/or trauma responses among youth
Youth priority	References to the priorities of youth before, during, or after they are detained or in contact with the legal system
Violence health concern	References to violence as a health concern
Linkage to care upon release	References to release planning around health concerns
Legal barrier	References to barriers to clinical care linkage or continuity due to legal system
Before incarceration	References to health concerns prior to entering detention
During detention	References to health concerns during detention
After incarceration	References to health concerns after detention
Communication	References to issues with provider communication presenting barrier to clinical care continuum
Identified	References to health concerns that are identified
Unidentified	References to health concerns that are not identified
Polypharmacy/Overdiagnosis	References to the over-diagnosis or over-medication of mental or physical conditions of youth
Political environment	References to the political environment (zero youth detention, King County, etc)
Personnel barrier	References to juvenile detention center or King County staff or personnel as a barrier to optimal care of young people who are or have been detained
Incarceration health concern	References to the process of incarceration as a health concern
